# Supplementary material for: Quantum‐Inspired Fourier Transforms Based on Circuits
Source: Adv Sci (Weinh). 2025 Aug 21;12(42):e10261. doi: 10.1002/advs.202510261 (PMC12622536; doi:10.1002/advs.202510261)
Supplement: Supplementary file 1 — Supporting Information [file ADVS-12-e10261-s001.xlsx]

## Sheet: Fig. 5c
	|00)	|01)	|10)	|11)
|00)	0.4586 + 0.0000i	0.2103 + 0.2415i	0.0042 + 0.0040i	0.2249 - 0.0994i
|01)	0.2103 - 0.2415i	0.2236 + 0.0000i	0.0094 + 0.1091i	-0.0050 - 0.1651i
|10)	0.0042 - 0.0040i	0.0094 - 0.1091i	0.0001 + 0.0000i	-0.0003 - 0.0037i
|11)	0.2249+ 0.0994i	-0.0050 + 0.1651i	-0.0003 + 0.0037i	0.2111 + 0.0000i
